# Supplementary material for: Determinants of gestational syphilis among women attending prenatal care programs in the Brazilian Amazon
Source: Front Public Health. 2022 Nov 9;10:930150. doi: 10.3389/fpubh.2022.930150 (PMC9683036; doi:10.3389/fpubh.2022.930150)
Supplement: Supplementary file 1 [file Table_1.XLSX]

## Sheet: Plan5
Date:
Number participante
Data collect
Registry	Age (years
Registry/interview	Marital Status
	Single()
	Stable Union()
	Married()
	Others()
Registry/interview	Monthly income
	Less than 01 minimal wage ()
	01 minimal wage ()
	02 Minimal wage()
	03 or more minimal wage()
Registry/interview	Education Level
	Illiterate()
	Elementary ()
	High school()
	University()
Interview	Current job
	Yes()
	No()
	Housewife()
Interview	Access to the internet
	Yes()
	No()
Interview	Age of first sexual intercourse?
Interview	Number of pregnancies?
Interview	Number of births (parity)?
Registry/interview	Have you had previous sexually transmitted infections?
	Yes()
	No()
Registry	Number of prenatal visits (record on the pregnant woman's prenatal card)
Registry/interview	Gestational age at the start of prenatal care (in weeks)
Registry	Syphilis test result (record on the pregnant woman's card)
	First Trimester()	Reagent()	Non-reactive()	Did not perform()
	Second Trimester()	Reagent()	Non-reactive()	Did not perform()
	Third Trimester()	Reagent()	Non-reactive()	Did not perform()
Registry/interview	Where did you have your prenatal consultations?
	Yes()
	No()
Interview	Have you had miscarriages?
	Yes()	If you had, how many miscarriages?
	No()
Registry	Congenital syphilis test result (record in the medical record)
	Reagent()
	Non-reactive()
	Did not perform()
Registry	Result of the gestational syphilis test in childbirth (record in the medical record)
	Reagent()
	Non-reactive()
	Did not perform()
Registry	Result of the postpartum syphilis test (record in the medical record)
	Reagent()
	Non-reactive()
	Did not perform()
Interview	Did you have difficulty performing the rapid tests for syphilis?
	Yes()
	No()
Interview	Difficulty talking about condom use with sexual partner.
	Yes()
	No()
Interview	Received prenatal card in the first visit - antenatal care
	Yes()
	No()
Registry/interview	Prenatal card in the maternity hospital
	Yes()
	No()
Registry/interview	Sexually transmitted infections test result in the maternity hospital
	Yes()
	No()
Registry	What treatment regimen is performed in women?
Registry	What treatment regimen is performed on the partner?
Registry	Where did the treatment take place?
